# Supplementary material for: Structural differences between non-lucid dreams, lucid dreams and out-of-body experience reports assessed by graph analysis
Source: Sci Rep. 2023 Nov 9;13:19579. doi: 10.1038/s41598-023-46817-2 (PMC10638299; doi:10.1038/s41598-023-46817-2)
Supplement: Supplementary file 1 — Supplementary Table 1. [file 41598_2023_46817_MOESM1_ESM.xlsx]

## Sheet: Graph Attributes
Title:	STRUCTURAL DIFFERENCES BETWEEN NON-LUCID DREAMS, LUCID DREAMS AND OUT-OF-BODY EXPERIENCE REPORTS ASSESSED BY GRAPH ANALYSIS
Abbreviated title:	Structural differences in dream experiences
	Francisco T Gallo, Ignacio Spiousas, Nerea L Herrero, Daniela Godoy, Antonela Tommasel, Miguel Gasca-Rolin, Rodrigo Ramele, Pablo M Gleiser & Cecilia Forcato
	Table 1
	Graph analysis
		non-LDs	Typical dreams	p value
		F(2, 52)	F(2,37)
	Number of nodes		0.736575	0.485639
	Number of edges		0.650664	0.527565
	Parallel edges	1.8203		0.172148
			1.94048	0.157976
	Strongly connected components	2.34324		0.106077
			0.918036	0.408205
	LSC		0.8073	0.453762
	Diameter	3.43621		0.0396622
			3.32029	0.04718
	L1	2.0945		0.133399
			1.48933	0.238732
	L2	1.13579		0.329006
			1.13579	0.329006
	L3	1.58526		0.214637
			0.773758	0.468596
	Density		2.10762	0.135883
	Average neighbor degree	2.12929		0.129175
			0.495529	0.613234
	Betweenness centrality	1.33173		0.272875
			0.495529	0.613234
	Clustering	0.201494		0.818144
			1.89903	0.164021
	p-values pairwise comparisons non-LDs (Tukey corrected)
		Non-LDs vs LDs	Non-LDs vs OBE	LDs vs OBE
	Diameter non-LDs	0.0686597	0.963354	0.0885939
